# Supplementary material for: (E)-2-Bromo­benzaldehyde oxime
Source: Acta Crystallogr Sect E Struct Rep Online. 2011 Aug 17;67(Pt 9):o2338. doi: 10.1107/S1600536811032211 (PMC3200743; doi:10.1107/S1600536811032211)
Supplement: Supplementary file 1 [file e-67-o2338-sup1.cif]

##############################################################################
#                                                                            #
# This CIF contains the data in a paper accepted for publication in          #
# Acta Crystallographica Section E. It conforms to the requirements of       #
# Notes for Authors for Acta Crystallographica Section E, and has been       #
# peer reviewed under the auspices of the IUCr Commission on Journals.       #
#                                                                            #
# Full details of the Crystallographic Information File format               #
# are given in the paper "The Crystallographic Information File (CIF):       #
# a New Standard Archive File for Crystallography" by S. R. Hall, F. H.      #
# Allen and I. D. Brown [Acta Cryst. (1991), A47, 655-685].                  #
#                                                                            #
# The current version of the core CIF dictionary is obtainable from          #
# ftp://ftp.iucr.org/pub/cif_core.dic.                                       #
#                                                                            #
# Software is freely available for graphical display of the structure(s)     #
# in this CIF. For information consult the CIF software page                 #
# http://www.iucr.org/resources/cif/software.                                #
#                                                                            #
# This file may be used for bona fide research purposes within the           #
# scientific community so long as proper attribution is given to the journal # 
# article from which it was obtained.                                        #
#                                                                            #
##############################################################################
data_global
_audit_creation_method     SHELXL-97
_journal_date_recd_electronic     2011-08-08
_journal_date_accepted     2011-08-08
_journal_name_full     'Acta Crystallographica, Section E'
_journal_year     2011
_journal_volume     67
_journal_issue      9
_journal_page_first     o2338
_journal_page_last     o2338
_journal_paper_category     QO
_journal_coeditor_code     BT5606
_publ_contact_author
;
     Dr. Seik Weng Ng
     Department of Chemistry
     University of Malaya
     50603 Kuala Lumpur
     Malaysia
;
_publ_contact_author_email     seikweng@um.edu.my
_publ_contact_author_fax     '03 7967 4193'
_publ_contact_author_phone     '03 7967 6778'
_publ_section_title
;
(<i>E</i>)-2-Bromobenzaldehyde oxime
;
loop_
    _publ_author_name
    _publ_author_address
    'Zonouzi, Afsaneh'
;
     Department of Chemistry
     College of Science
     University of Tehran
     PO Box 14155-6455 Tehran
     Iran
;
    'Mirzazadeh, Roghieh'
;
     Department of Chemistry
     College of Science
     University of Tehran
     PO Box 14155-6455 Tehran
     Iran
;
    'Ng, Seik Weng'
;
     Department of Chemistry
     University of Malaya
     50603 Kuala Lumpur
     Malaysia
     and
    Chemistry Department
    Faculty of Science
    King Abdulaziz University
    PO Box 80203 Jeddah
    Saudi Arabia
;
data_I
_audit_creation_method     SHELXL-97
_chemical_name_systematic
;
(<i>E</i>)-2-Bromobenzaldehyde oxime
;
_chemical_name_common     ?
_chemical_formula_moiety     'C7 H6 Br N O'
_chemical_formula_sum     'C7 H6 Br N O'
_chemical_formula_iupac     'C7 H6 Br N O'
_chemical_formula_weight     200.04
_chemical_melting_point     ?
_symmetry_cell_setting     monoclinic
_symmetry_space_group_name_H-M     'P 21/c'
_symmetry_space_group_name_Hall     '-P 2ybc'
loop_
    _symmetry_equiv_pos_as_xyz
    'x, y, z'
    '-x, y+1/2, -z+1/2'
    '-x, -y, -z'
    'x, -y-1/2, z-1/2'
_cell_length_a     7.7403(2)
_cell_length_b     4.00120(10)
_cell_length_c     23.2672(5)
_cell_angle_alpha     90.00
_cell_angle_beta     98.810(2)
_cell_angle_gamma     90.00
_cell_volume     712.09(3)
_cell_formula_units_Z     4
_cell_measurement_reflns_used     3601
_cell_measurement_theta_min     3.84
_cell_measurement_theta_max     74.02
_cell_measurement_temperature     100(2)
_exptl_crystal_description     block
_exptl_crystal_colour     colorless
_exptl_crystal_size_max     0.20
_exptl_crystal_size_mid     0.15
_exptl_crystal_size_min     0.10
_exptl_crystal_density_diffrn     1.866
_exptl_crystal_density_meas     ?
_exptl_crystal_density_method     'not measured'
_exptl_crystal_F_000     392
_exptl_absorpt_coefficient_mu     7.252
_exptl_absorpt_correction_type     multi-scan
_exptl_absorpt_process_details     '(CrysAlis PRO; Agilent, 2010)'
_exptl_absorpt_correction_T_min     0.3249
_exptl_absorpt_correction_T_max     0.5308
_diffrn_ambient_temperature     100(2)
_diffrn_radiation_type     CuK\a
_diffrn_radiation_wavelength     1.54184
_diffrn_radiation_source     'SuperNova (Cu) X-ray Source'
_diffrn_radiation_monochromator     Mirror
_diffrn_measurement_device_type
                  'Agilent SuperNova Dual diffractometer with an Atlas detector'
_diffrn_measurement_method     \w
_diffrn_detector_area_resol_mean     10.4041
_diffrn_reflns_number     4949
_diffrn_reflns_av_R_equivalents     0.0165
_diffrn_reflns_av_sigmaI/netI     0.0125
_diffrn_reflns_theta_min     3.85
_diffrn_reflns_theta_max     74.19
_diffrn_reflns_theta_full     74.19
_diffrn_measured_fraction_theta_max     0.990
_diffrn_measured_fraction_theta_full     0.990
_diffrn_reflns_limit_h_min     -8
_diffrn_reflns_limit_h_max     9
_diffrn_reflns_limit_k_min     -4
_diffrn_reflns_limit_k_max     4
_diffrn_reflns_limit_l_min     -28
_diffrn_reflns_limit_l_max     26
_diffrn_standards_number     0
_diffrn_standards_interval_count     0
_diffrn_standards_interval_time     0
_diffrn_standards_decay_%     0
_reflns_number_total     1421
_reflns_number_gt     1411
_reflns_threshold_expression     I>2\s(I)
_refine_ls_structure_factor_coef     Fsqd
_refine_ls_matrix_type     full
_refine_ls_R_factor_all     0.0217
_refine_ls_R_factor_gt     0.0216
_refine_ls_wR_factor_gt     0.0592
_refine_ls_wR_factor_ref     0.0593
_refine_ls_goodness_of_fit_ref     1.062
_refine_ls_restrained_S_all     1.062
_refine_ls_number_reflns     1421
_refine_ls_number_parameters     95
_refine_ls_number_restraints     0
_refine_ls_hydrogen_treatment     mixed
_refine_ls_weighting_scheme     calc
_refine_ls_weighting_details
         'calc w=1/[\s^2^(Fo^2^)+(0.0373P)^2^+0.6889P] where P=(Fo^2^+2Fc^2^)/3'
_atom_sites_solution_hydrogens     geom
_atom_sites_solution_primary     direct
_atom_sites_solution_secondary     difmap
_refine_ls_shift/su_max     0.001
_refine_ls_shift/su_mean     0.001
_refine_diff_density_max     0.387
_refine_diff_density_min     -0.492
_refine_ls_extinction_method     none
_refine_ls_extinction_coef     ?
loop_
    _atom_type_symbol
    _atom_type_description
    _atom_type_scat_dispersion_real
    _atom_type_scat_dispersion_imag
    _atom_type_scat_source
    'C' 'C' 0.0181 0.0091
                         'International Tables Vol C Tables 4.2.6.8 and 6.1.1.4'
    'H' 'H' 0.0000 0.0000
                         'International Tables Vol C Tables 4.2.6.8 and 6.1.1.4'
    'N' 'N' 0.0311 0.0180
                         'International Tables Vol C Tables 4.2.6.8 and 6.1.1.4'
    'O' 'O' 0.0492 0.0322
                         'International Tables Vol C Tables 4.2.6.8 and 6.1.1.4'
    'Br' 'Br' -0.6763 1.2805
                         'International Tables Vol C Tables 4.2.6.8 and 6.1.1.4'
_computing_data_collection     'CrysAlis PRO (Agilent, 2010)'
_computing_cell_refinement     'CrysAlis PRO (Agilent, 2010)'
_computing_data_reduction     'CrysAlis PRO (Agilent, 2010)'
_computing_structure_solution     'SHELXS97 (Sheldrick, 2008)'
_computing_structure_refinement     'SHELXL97 (Sheldrick, 2008)'
_computing_molecular_graphics     'X-SEED (Barbour, 2001)'
_computing_publication_material     'publCIF (Westrip, 2010)'
loop_
    _atom_site_type_symbol
    _atom_site_label
    _atom_site_fract_x
    _atom_site_fract_y
    _atom_site_fract_z
    _atom_site_U_iso_or_equiv
    _atom_site_adp_type
    _atom_site_calc_flag
    _atom_site_refinement_flags
    _atom_site_occupancy
    _atom_site_symmetry_multiplicity
    _atom_site_disorder_assembly
    _atom_site_disorder_group
    Br Br1 0.14837(3) 0.15858(5) 0.213462(8) 0.02034(10) Uani d . 1 1 . .
    O O1 -0.1279(2) 0.8670(4) 0.04381(7) 0.0247(3) Uani d . 1 1 . .
    H H1 -0.132(4) 0.989(9) 0.0131(14) 0.042(8) Uiso d . 1 1 . .
    N N1 0.0488(2) 0.7706(5) 0.05189(7) 0.0192(3) Uani d . 1 1 . .
    C C1 0.3131(3) 0.2643(5) 0.16293(8) 0.0181(4) Uani d . 1 1 . .
    C C2 0.4830(3) 0.1467(5) 0.17939(9) 0.0207(4) Uani d . 1 1 . .
    H H2 0.5131 0.0239 0.2144 0.025 Uiso calc R 1 1 . .
    C C3 0.6078(3) 0.2117(6) 0.14383(10) 0.0226(4) Uani d . 1 1 . .
    H H3 0.7241 0.1334 0.1545 0.027 Uiso calc R 1 1 . .
    C C4 0.5625(3) 0.3910(6) 0.09268(10) 0.0228(4) Uani d . 1 1 . .
    H H4 0.6480 0.4358 0.0684 0.027 Uiso calc R 1 1 . .
    C C5 0.3930(3) 0.5045(5) 0.07699(8) 0.0210(4) Uani d . 1 1 . .
    H H5 0.3634 0.6248 0.0417 0.025 Uiso calc R 1 1 . .
    C C6 0.2639(3) 0.4463(5) 0.11190(8) 0.0175(4) Uani d . 1 1 . .
    C C7 0.0852(3) 0.5747(5) 0.09540(8) 0.0188(4) Uani d . 1 1 . .
    H H7 -0.0037 0.5116 0.1172 0.023 Uiso calc R 1 1 . .
loop_
    _atom_site_aniso_label
    _atom_site_aniso_U_11
    _atom_site_aniso_U_22
    _atom_site_aniso_U_33
    _atom_site_aniso_U_12
    _atom_site_aniso_U_13
    _atom_site_aniso_U_23
    Br1 0.02289(14) 0.02016(15) 0.01905(14) 0.00002(7) 0.00669(9) 0.00319(7)
    O1 0.0177(7) 0.0297(9) 0.0269(8) 0.0036(6) 0.0038(6) 0.0083(6)
    N1 0.0174(8) 0.0186(8) 0.0213(8) 0.0010(7) 0.0028(6) -0.0004(7)
    C1 0.0213(9) 0.0153(9) 0.0184(9) -0.0018(8) 0.0054(7) -0.0017(8)
    C2 0.0233(10) 0.0184(10) 0.0200(10) 0.0003(7) 0.0015(8) -0.0002(7)
    C3 0.0163(9) 0.0227(10) 0.0282(11) 0.0013(8) 0.0012(8) -0.0048(8)
    C4 0.0217(10) 0.0243(11) 0.0237(10) -0.0050(8) 0.0081(8) -0.0046(8)
    C5 0.0239(10) 0.0200(10) 0.0193(9) -0.0017(8) 0.0041(7) 0.0001(8)
    C6 0.0194(9) 0.0146(9) 0.0183(9) -0.0023(7) 0.0023(7) -0.0028(7)
    C7 0.0200(9) 0.0183(9) 0.0184(9) -0.0020(8) 0.0038(7) -0.0004(8)
loop_
    _geom_bond_atom_site_label_1
    _geom_bond_atom_site_label_2
    _geom_bond_site_symmetry_2
    _geom_bond_distance
    _geom_bond_publ_flag
    Br1 C1 . 1.9093(19) ?
    O1 N1 . 1.406(2) ?
    O1 H1 . 0.86(3) ?
    N1 C7 . 1.277(3) ?
    C1 C2 . 1.394(3) ?
    C1 C6 . 1.395(3) ?
    C2 C3 . 1.389(3) ?
    C2 H2 . 0.9500 ?
    C3 C4 . 1.388(3) ?
    C3 H3 . 0.9500 ?
    C4 C5 . 1.384(3) ?
    C4 H4 . 0.9500 ?
    C5 C6 . 1.400(3) ?
    C5 H5 . 0.9500 ?
    C6 C7 . 1.471(3) ?
    C7 H7 . 0.9500 ?
loop_
    _geom_angle_atom_site_label_1
    _geom_angle_atom_site_label_2
    _geom_angle_atom_site_label_3
    _geom_angle_site_symmetry_1
    _geom_angle_site_symmetry_3
    _geom_angle
    _geom_angle_publ_flag
    N1 O1 H1 . . 100(2) ?
    C7 N1 O1 . . 111.47(16) ?
    C2 C1 C6 . . 122.18(18) ?
    C2 C1 Br1 . . 116.55(15) ?
    C6 C1 Br1 . . 121.26(15) ?
    C3 C2 C1 . . 119.08(19) ?
    C3 C2 H2 . . 120.5 ?
    C1 C2 H2 . . 120.5 ?
    C2 C3 C4 . . 120.03(19) ?
    C2 C3 H3 . . 120.0 ?
    C4 C3 H3 . . 120.0 ?
    C5 C4 C3 . . 120.0(2) ?
    C5 C4 H4 . . 120.0 ?
    C3 C4 H4 . . 120.0 ?
    C4 C5 C6 . . 121.63(19) ?
    C4 C5 H5 . . 119.2 ?
    C6 C5 H5 . . 119.2 ?
    C5 C6 C1 . . 117.05(18) ?
    C5 C6 C7 . . 121.12(18) ?
    C1 C6 C7 . . 121.83(18) ?
    N1 C7 C6 . . 120.37(18) ?
    N1 C7 H7 . . 119.8 ?
    C6 C7 H7 . . 119.8 ?
loop_
    _geom_torsion_atom_site_label_1
    _geom_torsion_atom_site_label_2
    _geom_torsion_atom_site_label_3
    _geom_torsion_atom_site_label_4
    _geom_torsion_site_symmetry_1
    _geom_torsion_site_symmetry_2
    _geom_torsion_site_symmetry_3
    _geom_torsion_site_symmetry_4
    _geom_torsion
    _geom_torsion_publ_flag
    C6 C1 C2 C3 . . . . -0.2(3) ?
    Br1 C1 C2 C3 . . . . 179.03(15) ?
    C1 C2 C3 C4 . . . . -0.1(3) ?
    C2 C3 C4 C5 . . . . -0.2(3) ?
    C3 C4 C5 C6 . . . . 0.7(3) ?
    C4 C5 C6 C1 . . . . -0.9(3) ?
    C4 C5 C6 C7 . . . . 178.62(19) ?
    C2 C1 C6 C5 . . . . 0.7(3) ?
    Br1 C1 C6 C5 . . . . -178.50(15) ?
    C2 C1 C6 C7 . . . . -178.85(19) ?
    Br1 C1 C6 C7 . . . . 2.0(3) ?
    O1 N1 C7 C6 . . . . -179.41(17) ?
    C5 C6 C7 N1 . . . . -7.1(3) ?
    C1 C6 C7 N1 . . . . 172.4(2) ?
loop_
    _geom_hbond_atom_site_label_D
    _geom_hbond_atom_site_label_H
    _geom_hbond_atom_site_label_A
    _geom_hbond_site_symmetry_A
    _geom_hbond_distance_DH
    _geom_hbond_distance_HA
    _geom_hbond_distance_DA
    _geom_hbond_angle_DHA
    _geom_hbond_publ_flag
    O1 H1 N1 3_575 0.86(3) 1.98(3) 2.802(2) 159(3) yes
