# Supplementary material for: (E)-2-Bromo­benzaldehyde oxime
Source: Acta Crystallogr Sect E Struct Rep Online. 2011 Aug 17;67(Pt 9):o2338. doi: 10.1107/S1600536811032211 (PMC3200743; doi:10.1107/S1600536811032211)
Supplement: Supplementary file 2 [file e-67-o2338-Isup2.hkl]

# 
# h,k,l, Fc-squared, Fo-squared, sigma(Fo-squared) and status flag 
# 
data_I
_shelx_title '  P21/c' 
_shelx_refln_list_code          4 
_shelx_F_calc_maximum      143.72 
_exptl_crystal_F_000       392.00 
_reflns_d_resolution_high  0.8012 
 
loop_ 
 _symmetry_equiv_pos_as_xyz 
 'x, y, z' 
 '-x, y+1/2, -z+1/2' 
 '-x, -y, -z' 
 'x, -y-1/2, z-1/2' 
 
_cell_length_a     7.7403 
_cell_length_b     4.0012 
_cell_length_c    23.2672 
_cell_angle_alpha  90.000 
_cell_angle_beta   98.810 
_cell_angle_gamma  90.000 
 
_shelx_F_squared_multiplier     1.000 
 
loop_ 
 _refln_index_h 
 _refln_index_k 
 _refln_index_l 
 _refln_F_squared_calc 
 _refln_F_squared_meas 
 _refln_F_squared_sigma 
 _refln_observed_status 
   1   0   0     2861.23     2957.69     41.52 o 
   2   0   0        3.51        6.74      2.81 o 
   3   0   0     7811.22     7737.81     42.41 o 
   4   0   0     8107.86     8048.10     52.05 o 
   5   0   0      329.32      345.22      7.12 o 
   6   0   0     1147.27     1052.20     11.42 o 
   7   0   0     2910.60     2912.58     32.35 o 
   8   0   0      414.39      406.85     11.90 o 
   9   0   0      614.67      677.80     11.21 o 
   1   1   0     7219.02     6873.49     20.14 o 
   2   1   0     9152.33     8795.03     66.85 o 
   3   1   0       15.33       41.62      1.92 o 
   4   1   0     1426.33     1413.29     10.64 o 
   5   1   0     5747.15     5665.97     87.92 o 
   6   1   0     3092.10     3073.93     23.77 o 
   7   1   0      166.36      161.23      5.02 o 
   8   1   0      639.88      678.25     10.41 o 
   9   1   0      744.02      744.00      9.19 o 
   0   2   0     1790.32     1964.94     17.28 o 
   1   2   0      691.30      698.73      6.53 o 
   2   2   0       15.14       17.96      2.11 o 
   3   2   0      385.99      398.13      5.21 o 
   4   2   0      526.07      521.15     10.26 o 
   5   2   0       10.53       11.44      1.22 o 
   6   2   0      680.06      660.68      9.82 o 
   7   2   0      220.55      241.43      5.62 o 
   8   2   0        2.10        4.29      1.30 o 
   1   3   0      107.55      115.24      2.49 o 
   2   3   0      279.94      279.12      3.74 o 
   3   3   0        6.54       11.16      1.09 o 
   4   3   0       26.12       35.23      2.39 o 
   5   3   0       17.42       29.35      2.13 o 
   6   3   0        4.97       16.24      4.27 o 
   7   3   0       17.62       14.31      1.76 o 
   0   4   0      805.41      821.88     17.76 o 
   1   4   0      335.99      345.64      8.16 o 
   2   4   0       10.90       17.30      2.38 o 
   3   4   0     1891.04     1944.20     14.35 o 
   4   4   0      404.54      410.89      6.07 o 
   5   4   0       62.03       59.74      2.40 o 
  -9   1   1      266.54      292.48      3.99 o 
  -8   1   1      482.91      503.83      8.99 o 
  -7   1   1      550.38      538.01     11.74 o 
  -6   1   1        5.36        8.11      1.48 o 
  -5   1   1     1891.58     1919.70     39.06 o 
  -4   1   1     2037.65     2079.61     12.99 o 
  -3   1   1      175.48      186.01      3.03 o 
  -2   1   1     2107.89     2085.63     13.78 o 
  -1   1   1     3092.66     2980.25      7.64 o 
   0   1   1      244.30      258.58      5.42 o 
   1   1   1       30.39       44.34      0.94 o 
   2   1   1     2713.11     2565.97     10.27 o 
   3   1   1     2064.37     2147.17     15.72 o 
   4   1   1      408.56      429.45      6.95 o 
   5   1   1      726.82      724.28     25.17 o 
   6   1   1     1612.80     1490.14     20.96 o 
   7   1   1       97.26       89.33      3.82 o 
   8   1   1      101.71      106.62      3.46 o 
   9   1   1      228.50      215.88      4.03 o 
  -8   2   1      185.12      187.40      6.01 o 
  -7   2   1      754.99      743.53      8.59 o 
  -6   2   1     3150.81     2995.59     20.91 o 
  -5   2   1      132.78      138.90      2.99 o 
  -4   2   1     1185.56     1147.14     18.22 o 
  -3   2   1     9177.41     9418.50     32.05 o 
  -2   2   1     1669.92     1684.61     14.60 o 
  -1   2   1      210.04      219.52      3.53 o 
   0   2   1     6897.83     7184.08     22.58 o 
   1   2   1     4352.82     4444.93     16.39 o 
   2   2   1      399.34      431.56      7.51 o 
   3   2   1     1572.60     1485.01     12.06 o 
   4   2   1     3852.47     3733.79     35.03 o 
   5   2   1      458.64      429.07     10.14 o 
   6   2   1      388.16      417.10      7.41 o 
   7   2   1      800.71      811.95     12.83 o 
   8   2   1      237.16      269.13      6.95 o 
  -7   3   1      279.49      294.80      9.08 o 
  -6   3   1      494.67      498.74      8.93 o 
  -5   3   1     1547.43     1631.22     11.55 o 
  -4   3   1     2223.11     2381.65     14.38 o 
  -3   3   1       48.94       54.20      1.78 o 
  -2   3   1     3062.67     3051.73     21.90 o 
  -1   3   1     3916.21     3913.57     18.53 o 
   0   3   1     1344.34     1383.55     11.19 o 
   1   3   1     1653.54     1662.51     13.03 o 
   2   3   1     3237.84     3221.03     19.88 o 
   3   3   1     1160.49     1178.08     18.36 o 
   4   3   1      219.47      238.99      4.51 o 
   5   3   1     1379.37     1462.21     11.62 o 
   6   3   1      868.11      899.69     21.17 o 
   7   3   1        3.36        7.29      0.84 o 
  -5   4   1       66.02       61.93      2.47 o 
  -4   4   1      181.41      191.07      4.20 o 
  -3   4   1      503.47      545.04      7.67 o 
  -2   4   1      287.32      296.06     11.13 o 
  -1   4   1       56.14       58.64      3.71 o 
   0   4   1     1464.97     1499.80     16.78 o 
   1   4   1      305.79      317.79      7.81 o 
   2   4   1       11.22       18.39      3.28 o 
   3   4   1     1503.88     1538.03     14.44 o 
   4   4   1      688.82      700.33      7.77 o 
   5   4   1       30.20       33.87      1.85 o 
  -9   0   2      756.37      771.35     12.52 o 
  -8   0   2        1.91        3.78      2.24 o 
  -7   0   2      915.93      928.74     13.21 o 
  -6   0   2     4914.90     4626.44     28.27 o 
  -5   0   2      144.33      149.88      4.27 o 
  -4   0   2     2935.16     3065.49     24.64 o 
  -3   0   2     7955.07     7469.69    196.01 o 
  -2   0   2    10031.31     9077.86    638.22 o 
  -1   0   2     3356.16     3150.75    151.44 o 
   0   0   2     4019.59     3942.36     12.01 o 
   1   0   2     8798.27     7983.35     24.95 o 
   2   0   2      174.36      195.04      6.03 o 
   3   0   2     6553.94     6206.47    121.74 o 
   4   0   2      747.34      567.85     14.32 o 
   5   0   2      473.59      459.30      8.07 o 
   6   0   2     1492.47     1462.07     31.55 o 
   7   0   2     2377.94     2379.10     36.50 o 
   8   0   2      689.16      692.91     10.10 o 
   9   0   2       15.38       16.68      1.85 o 
  -9   1   2      132.54      134.45      2.77 o 
  -8   1   2     1103.28     1150.56     11.49 o 
  -7   1   2     1899.38     1920.41     19.40 o 
  -6   1   2        8.31       16.48      4.03 o 
  -5   1   2     1365.09     1338.90     25.71 o 
  -4   1   2     1739.13     1636.38     13.78 o 
  -3   1   2       10.40       20.66      1.21 o 
  -2   1   2     1943.81     1975.95     10.40 o 
  -1   1   2     1132.33     1001.49     16.37 o 
   0   1   2     5526.74     5407.12     87.48 o 
   1   1   2    11754.56    11425.56    101.66 o 
   2   1   2     7030.71     6700.44     20.82 o 
   3   1   2     2907.15     2889.88     11.82 o 
   4   1   2        7.41       10.14      1.45 o 
   5   1   2     1397.26     1417.82     35.82 o 
   6   1   2     1540.58     1440.77     17.01 o 
   7   1   2        2.71        9.61      2.11 o 
   8   1   2      384.87      405.20      6.33 o 
   9   1   2      623.25      600.63      6.33 o 
  -8   2   2       37.15       37.55      2.39 o 
  -7   2   2       14.82       15.62      1.83 o 
  -6   2   2      609.60      631.66     12.44 o 
  -5   2   2       74.13       76.01      2.74 o 
  -4   2   2      926.94      996.27     10.05 o 
  -3   2   2      562.52      562.71      6.91 o 
  -2   2   2     1525.05     1569.36     28.72 o 
  -1   2   2        0.88        3.52      0.80 o 
   0   2   2     1712.19     1804.39     15.63 o 
   1   2   2       21.20       17.81      1.89 o 
   2   2   2       21.34       26.23      1.74 o 
   3   2   2      683.08      727.44     10.45 o 
   4   2   2      561.89      522.46      9.71 o 
   5   2   2      114.23      112.23      2.75 o 
   6   2   2        6.16        8.13      1.72 o 
   7   2   2     1353.90     1373.94     15.62 o 
   8   2   2       72.17       86.48      4.03 o 
  -7   3   2       18.89       25.47      1.54 o 
  -6   3   2        9.69       11.77      1.93 o 
  -5   3   2        5.71       20.91      2.15 o 
  -4   3   2        0.63       14.20      1.66 o 
  -3   3   2       29.21       31.47      1.44 o 
  -2   3   2        7.60       18.49      1.36 o 
  -1   3   2        0.42       15.09      2.43 o 
   0   3   2        7.64        9.42      0.98 o 
   1   3   2        8.65       10.54      1.06 o 
   2   3   2        0.94       18.85      4.29 o 
   3   3   2      127.41      131.47      3.06 o 
   4   3   2      567.15      589.33      6.93 o 
   5   3   2       79.90       84.24      2.70 o 
   6   3   2       13.21       14.02      1.33 o 
   7   3   2       52.56       56.75      2.11 o 
  -5   4   2      188.39      177.34      3.97 o 
  -4   4   2       23.17       25.16      1.78 o 
  -3   4   2      517.06      526.10      7.49 o 
  -2   4   2      324.35      337.91     14.99 o 
  -1   4   2      162.20      170.35      4.74 o 
   0   4   2      774.65      764.80      9.57 o 
   1   4   2      300.15      299.94      9.33 o 
   2   4   2      186.82      183.15      5.83 o 
   3   4   2      388.72      396.31      8.51 o 
   4   4   2      466.34      475.21      6.31 o 
   5   4   2       74.73       70.75      2.45 o 
  -9   1   3       18.01       21.35      1.66 o 
  -8   1   3      545.22      564.97      8.06 o 
  -7   1   3        2.14        7.60      2.24 o 
  -6   1   3       20.58       30.52      4.05 o 
  -5   1   3      890.70      886.79     16.47 o 
  -4   1   3      741.86      734.44     20.40 o 
  -3   1   3       71.93       80.81      1.87 o 
  -2   1   3     3108.44     3109.14     16.33 o 
  -1   1   3     4596.94     4345.46     16.80 o 
   0   1   3      838.55      825.87      6.82 o 
   1   1   3     5969.06     6061.49     25.15 o 
   2   1   3     2572.64     2463.48     19.09 o 
   3   1   3     2552.70     2437.59     10.30 o 
   4   1   3       61.94       64.96      3.60 o 
   5   1   3     1156.27     1048.58     27.16 o 
   6   1   3     1250.70     1187.45      9.71 o 
   7   1   3      378.75      338.53      8.34 o 
   8   1   3      136.06      137.16      3.13 o 
   9   1   3      390.92      387.21      7.49 o 
  -8   2   3        5.15        9.55      1.74 o 
  -7   2   3      680.70      733.61      8.15 o 
  -6   2   3     2061.16     1974.70     21.52 o 
  -5   2   3      481.71      490.03      5.49 o 
  -4   2   3      185.96      168.31      3.23 o 
  -3   2   3     5952.06     5976.90     25.05 o 
  -2   2   3     3493.04     3526.36     46.70 o 
  -1   2   3       15.65       15.37      2.72 o 
   0   2   3     7114.95     7235.25     53.62 o 
   1   2   3     3136.22     3135.17     17.87 o 
   2   2   3      700.72      711.45      8.24 o 
   3   2   3     1827.77     1774.99     13.48 o 
   4   2   3     3544.82     3404.60     38.40 o 
   5   2   3      817.60      797.78      9.06 o 
   6   2   3      111.39      124.02      4.36 o 
   7   2   3     2553.38     2649.87     36.17 o 
   8   2   3      534.09      555.98      7.28 o 
  -7   3   3      686.26      643.15     27.08 o 
  -6   3   3       27.85       34.15      2.16 o 
  -5   3   3     1953.46     2060.91     12.84 o 
  -4   3   3     1961.40     2020.14     12.13 o 
  -3   3   3      572.22      609.02      6.12 o 
  -2   3   3     2208.29     2239.56     14.20 o 
  -1   3   3     2436.24     2351.85     13.14 o 
   0   3   3     1969.72     1994.64     14.40 o 
   1   3   3      517.22      532.90      5.78 o 
   2   3   3     3639.29     3600.08     19.33 o 
   3   3   3     2223.84     2254.20     24.73 o 
   4   3   3        2.07        4.42      1.25 o 
   5   3   3     1672.96     1691.60     11.12 o 
   6   3   3     1758.52     1733.84     14.74 o 
   7   3   3       56.70       58.16      2.05 o 
  -5   4   3       52.73       58.65      2.35 o 
  -4   4   3      193.62      184.69      4.04 o 
  -3   4   3      706.77      727.04      8.67 o 
  -2   4   3      562.75      576.95     10.16 o 
  -1   4   3       76.97       73.08      2.68 o 
   0   4   3      799.16      832.98      9.34 o 
   1   4   3     1607.66     1581.97     11.11 o 
   2   4   3      442.39      455.64      8.64 o 
   3   4   3      407.89      414.25      6.51 o 
   4   4   3      981.15      998.11     10.90 o 
   5   4   3      208.98      207.98      7.66 o 
  -9   0   4     1187.56     1224.64     15.81 o 
  -8   0   4      145.67      147.91      7.26 o 
  -7   0   4       93.05      101.00      6.77 o 
  -6   0   4    11776.93    11358.69     71.61 o 
  -5   0   4     4974.02     4958.05     34.65 o 
  -4   0   4       44.56       50.65      2.33 o 
  -3   0   4     8804.76     7387.50     33.96 o 
  -2   0   4    11367.52    10331.66    481.16 o 
  -1   0   4       22.93       36.44      1.76 o 
   0   0   4       44.18       50.02      3.32 o 
   2   0   4     5270.56     4967.99     29.63 o 
   3   0   4     3346.17     3263.56     27.07 o 
   4   0   4     9163.25     9336.73     61.33 o 
   5   0   4     5324.29     5159.74     51.03 o 
   6   0   4      326.98      325.45      8.98 o 
   7   0   4     1957.00     1878.02     41.62 o 
   8   0   4      895.58      955.95     17.81 o 
   9   0   4      368.33      371.18      8.12 o 
  -9   1   4        7.63        9.52      2.01 o 
  -8   1   4     1071.46     1100.75     12.25 o 
  -7   1   4      632.40      616.01     10.80 o 
  -6   1   4      296.43      289.11      4.39 o 
  -5   1   4     3253.84     3289.75     74.39 o 
  -4   1   4     7720.58     7908.71     96.79 o 
  -3   1   4      242.29      200.62      3.12 o 
  -2   1   4     2177.23     2195.38     13.07 o 
  -1   1   4    12518.83    11849.72     31.85 o 
   0   1   4    20654.99    16915.90   1199.11 o 
   1   1   4       76.27       85.48      1.84 o 
   2   1   4     2778.46     2701.10     10.98 o 
   3   1   4     7536.03     7102.82     29.59 o 
   4   1   4      176.06      155.77      8.04 o 
   5   1   4      458.22      419.80     11.30 o 
   6   1   4     2405.44     2266.75     21.25 o 
   7   1   4      805.09      761.31      9.48 o 
   8   1   4       62.01       64.45      2.56 o 
  -8   2   4       12.65       19.90      1.94 o 
  -7   2   4      149.38      151.66      3.83 o 
  -6   2   4      493.20      500.98      7.33 o 
  -5   2   4      555.66      550.51      9.64 o 
  -4   2   4       31.71       38.83      1.48 o 
  -3   2   4      541.59      569.81      8.20 o 
  -2   2   4      333.23      353.48      6.51 o 
  -1   2   4       55.08       58.02      3.03 o 
   0   2   4      837.03      900.37      8.77 o 
   1   2   4     3453.43     3744.43     22.41 o 
   2   2   4       69.50       62.32      2.56 o 
   3   2   4      269.02      273.67      7.12 o 
   4   2   4      397.76      396.80      4.91 o 
   5   2   4      773.96      770.09      9.35 o 
   6   2   4      206.02      191.22      4.87 o 
   7   2   4       73.33       78.69      4.54 o 
   8   2   4      135.95      144.91      4.26 o 
  -7   3   4       70.27       75.39      3.84 o 
  -6   3   4        2.35        7.36      1.32 o 
  -5   3   4       73.28       89.19      2.87 o 
  -4   3   4       87.32      104.82      3.84 o 
  -3   3   4       78.57       87.38      2.50 o 
  -2   3   4      102.90      105.28      2.26 o 
  -1   3   4      246.80      253.50      2.93 o 
   0   3   4        0.61        4.90      1.07 o 
   1   3   4       18.54       24.17      1.51 o 
   2   3   4      164.95      179.54      3.34 o 
   3   3   4      903.86      898.40      9.61 o 
   4   3   4      178.95      191.20      4.50 o 
   5   3   4        3.18        6.74      1.48 o 
   6   3   4       92.51       95.28      3.05 o 
   7   3   4       26.66       28.92      1.31 o 
  -5   4   4      185.25      172.66      3.51 o 
  -4   4   4        0.70        2.78      0.82 o 
  -3   4   4     1102.48     1130.49     10.48 o 
  -2   4   4     1232.83     1251.06     10.17 o 
  -1   4   4      247.29      246.47      4.61 o 
   0   4   4      487.84      493.96      6.47 o 
   1   4   4     1191.94     1175.00      9.61 o 
   2   4   4      164.01      169.36      4.47 o 
   3   4   4       88.62       92.20      2.58 o 
   4   4   4     1091.63     1062.66     13.97 o 
   5   4   4      171.91      163.01      4.32 o 
  -9   1   5       43.63       51.66      2.28 o 
  -8   1   5      410.32      425.48      7.66 o 
  -7   1   5     1078.05     1063.39     14.44 o 
  -6   1   5       46.75       46.74      2.21 o 
  -5   1   5      174.12      173.72      5.29 o 
  -4   1   5     1459.52     1465.07     22.84 o 
  -3   1   5     3479.29     3734.89     54.21 o 
  -2   1   5       55.19       50.92      2.95 o 
  -1   1   5      958.15      933.84     32.71 o 
   0   1   5    15035.03    14254.03    184.80 o 
   1   1   5       56.77       43.73      1.49 o 
   2   1   5      129.26      134.65     10.42 o 
   3   1   5     1238.49     1124.99     12.73 o 
   4   1   5      648.13      605.49      9.89 o 
   5   1   5        2.25        8.38      2.35 o 
   6   1   5      171.64      172.53      4.81 o 
   7   1   5      271.92      254.33      5.48 o 
   8   1   5        0.60        1.69      0.96 o 
  -8   2   5      956.91     1020.78     20.66 o 
  -7   2   5       23.33       27.46      1.85 o 
  -6   2   5     1826.66     1776.86     13.06 o 
  -5   2   5     3133.57     3045.82     31.31 o 
  -4   2   5      370.81      374.11      4.16 o 
  -3   2   5      479.18      438.70     18.65 o 
  -2   2   5     7296.56     7451.82     33.06 o 
  -1   2   5     1753.10     1783.96     17.33 o 
   0   2   5       40.13       31.46      1.51 o 
   1   2   5     5155.30     5191.82     18.57 o 
   2   2   5     1930.24     1837.33     13.54 o 
   3   2   5       31.07       37.81      2.20 o 
   4   2   5     1591.75     1500.68     10.32 o 
   5   2   5     2073.81     2016.64     14.63 o 
   6   2   5      192.33      210.93      4.23 o 
   7   2   5      352.42      350.45      9.59 o 
   8   2   5      660.00      635.34      7.23 o 
  -7   3   5     1065.03     1101.23     36.01 o 
  -6   3   5     1106.38     1147.21     10.96 o 
  -5   3   5      526.09      564.14      6.69 o 
  -4   3   5     2190.38     2273.97     12.65 o 
  -3   3   5     2088.95     2169.35     12.10 o 
  -2   3   5        8.91       13.89      1.11 o 
  -1   3   5     2940.00     2876.62     17.90 o 
   0   3   5     3035.52     3015.42     17.98 o 
   1   3   5       84.00       88.18      2.32 o 
   2   3   5      398.57      393.29      4.37 o 
   3   3   5     4415.02     4323.71     34.62 o 
   4   3   5      580.76      567.51      7.37 o 
   5   3   5       84.61       98.80      3.29 o 
   6   3   5      933.10      945.95     12.89 o 
   7   3   5      610.33      542.13      5.81 o 
  -5   4   5      449.21      401.22      6.20 o 
  -4   4   5       34.15       32.75      1.53 o 
  -3   4   5     1126.41     1153.31     10.67 o 
  -2   4   5     1542.21     1582.27     11.25 o 
  -1   4   5      228.41      232.89      4.01 o 
   0   4   5       36.34       37.32      2.03 o 
   1   4   5     1010.22     1008.38     10.60 o 
   2   4   5      545.03      531.26      7.69 o 
   3   4   5       59.86       61.88      2.42 o 
   4   4   5      530.49      486.51     18.63 o 
   5   4   5      554.91      469.26      7.83 o 
  -9   0   6      895.41      953.75     13.65 o 
  -8   0   6     1848.60     1867.22     17.56 o 
  -7   0   6      131.30      134.98      7.51 o 
  -6   0   6       23.35       23.39      2.67 o 
  -5   0   6     4706.51     4591.49     34.28 o 
  -4   0   6      710.45      686.15     46.37 o 
  -3   0   6     4755.79     5177.31    139.29 o 
  -2   0   6     2977.86     2994.99     10.97 o 
  -1   0   6     1440.69     1511.26     14.01 o 
   0   0   6     2097.77     2178.91     13.63 o 
   1   0   6    10818.56    10127.00     39.67 o 
   2   0   6     5001.18     4684.06     31.80 o 
   3   0   6     1046.59     1137.60     18.80 o 
   4   0   6     4331.42     4239.01     42.46 o 
   5   0   6     1904.45     1804.86     39.07 o 
   6   0   6      632.64      634.45     16.97 o 
   7   0   6      902.66      875.28     19.19 o 
   8   0   6     1306.41     1236.69     18.45 o 
   9   0   6      378.74      378.25      7.34 o 
  -9   1   6        6.84       12.66      5.60 o 
  -8   1   6      533.39      531.23      8.61 o 
  -7   1   6      610.80      622.59      7.64 o 
  -6   1   6     2094.86     2028.54     11.71 o 
  -5   1   6      630.23      644.55     10.19 o 
  -4   1   6     3528.89     3508.44     57.46 o 
  -3   1   6     6770.42     7037.77    115.69 o 
  -2   1   6      105.31      101.05      3.43 o 
  -1   1   6     1251.19     1265.36     23.87 o 
   0   1   6     1629.54     1561.84      9.29 o 
   1   1   6     1067.81     1104.34      8.10 o 
   2   1   6     1717.31     1639.30     49.76 o 
   3   1   6     4548.72     4237.56     24.82 o 
   4   1   6      517.35      453.96      9.65 o 
   5   1   6      149.80      149.70      3.75 o 
   6   1   6     1353.00     1318.67     12.98 o 
   7   1   6     1503.45     1450.20     11.12 o 
   8   1   6        0.62        3.18      1.16 o 
  -8   2   6      308.33      322.18      4.45 o 
  -7   2   6        0.00        0.91      0.97 o 
  -6   2   6      222.80      225.81      4.76 o 
  -5   2   6      199.79      202.14      3.31 o 
  -4   2   6       87.88       99.55      2.24 o 
  -3   2   6     1069.52     1129.49     67.51 o 
  -2   2   6      994.75     1073.54     30.36 o 
  -1   2   6      218.90      242.83      7.21 o 
   0   2   6      631.52      761.65     11.85 o 
   1   2   6     3699.60     3933.61     17.11 o 
   2   2   6     1085.31     1093.81      8.82 o 
   3   2   6        2.97        8.47      1.35 o 
   4   2   6       12.22       15.33      1.14 o 
   5   2   6       92.75      100.38      3.83 o 
   6   2   6        2.20        6.12      1.33 o 
   7   2   6       16.37       20.86      1.43 o 
   8   2   6      201.78      204.33      3.92 o 
  -7   3   6        4.44       13.10      1.81 o 
  -6   3   6       16.16       22.03      1.86 o 
  -5   3   6        1.49        2.71      1.03 o 
  -4   3   6        4.25       13.54      1.36 o 
  -3   3   6      246.23      263.11      4.35 o 
  -2   3   6       78.11       82.37      2.31 o 
  -1   3   6      137.93      141.24      2.74 o 
   0   3   6      162.62      167.53      3.14 o 
   1   3   6       34.62       34.67      1.59 o 
   2   3   6       67.60       78.02      2.89 o 
   3   3   6      151.70      169.41      3.60 o 
   4   3   6      252.64      255.14      3.99 o 
   5   3   6       39.04       41.12      1.97 o 
   6   3   6       33.49       39.15      1.95 o 
   7   3   6       56.17       56.03      2.89 o 
  -5   4   6      311.06      294.11     16.62 o 
  -4   4   6      130.82      141.55      3.58 o 
  -3   4   6        4.29        9.23      1.48 o 
  -2   4   6      727.34      730.98      6.77 o 
  -1   4   6      259.09      261.71      4.20 o 
   0   4   6       31.20       32.16      1.92 o 
   1   4   6      500.08      483.40      6.11 o 
   2   4   6      199.56      195.20      3.30 o 
   3   4   6        0.10        3.51      0.80 o 
   4   4   6      486.59      428.24      8.33 o 
   5   4   6      441.33      368.93      6.53 o 
  -9   1   7       62.00       63.32      2.38 o 
  -8   1   7      115.67      121.93      3.00 o 
  -7   1   7      948.41      945.02     14.88 o 
  -6   1   7      869.70      844.08      8.10 o 
  -5   1   7      478.49      485.08      6.55 o 
  -4   1   7     1137.54     1138.13     13.10 o 
  -3   1   7     1896.02     1954.52     21.19 o 
  -2   1   7      505.19      572.04      9.86 o 
  -1   1   7     1783.46     1725.22     27.26 o 
   0   1   7     1247.97     1217.99     10.85 o 
   1   1   7     2986.06     3157.73     11.76 o 
   2   1   7      442.56      441.28     21.21 o 
   3   1   7     2865.82     2734.40     20.90 o 
   4   1   7      162.44      138.08      5.64 o 
   5   1   7        0.05        2.59      1.22 o 
   6   1   7      968.89      901.60     10.77 o 
   7   1   7      415.04      426.65     10.49 o 
   8   1   7       53.38       52.31      2.15 o 
  -8   2   7      950.31      934.71      9.23 o 
  -7   2   7       58.86       61.72      2.44 o 
  -6   2   7     1019.42     1004.53     10.78 o 
  -5   2   7     2404.17     2347.01     10.88 o 
  -4   2   7      358.44      335.50      3.79 o 
  -3   2   7      856.28      912.57     40.77 o 
  -2   2   7     4645.60     4786.05    147.26 o 
  -1   2   7     1842.94     1843.27     26.57 o 
   0   2   7       11.34       17.24      1.63 o 
   1   2   7    10061.52    10260.95     28.82 o 
   2   2   7     3522.64     3510.35     17.75 o 
   3   2   7     1094.19     1066.11      8.45 o 
   4   2   7     2340.05     2238.88     25.91 o 
   5   2   7     2551.87     2453.48     16.60 o 
   6   2   7      979.16      948.73     10.07 o 
   7   2   7        5.23        8.87      1.08 o 
   8   2   7      621.67      593.55     45.02 o 
  -7   3   7      651.82      641.64      7.07 o 
  -6   3   7      791.06      820.03      7.63 o 
  -5   3   7       33.91       36.25      1.73 o 
  -4   3   7     2143.76     2200.81     22.81 o 
  -3   3   7     2633.92     2667.61     12.57 o 
  -2   3   7      290.07      290.73      4.16 o 
  -1   3   7     2380.85     2412.12     12.27 o 
   0   3   7     4414.39     4375.81     21.69 o 
   1   3   7      878.85      890.83      6.16 o 
   2   3   7      238.55      249.72      4.07 o 
   3   3   7     2279.13     2252.41     21.36 o 
   4   3   7     1773.36     1781.11     23.52 o 
   5   3   7        1.01        3.24      0.83 o 
   6   3   7      918.18      893.04     10.01 o 
  -5   4   7      962.07      889.09     55.80 o 
  -4   4   7      508.01      523.92      6.14 o 
  -3   4   7       28.93       32.06      1.38 o 
  -2   4   7     1080.75     1092.12      8.76 o 
  -1   4   7      705.59      692.71      6.59 o 
   0   4   7       10.96       11.51      1.36 o 
   1   4   7      655.66      641.93      6.06 o 
   2   4   7      299.31      310.94      4.02 o 
   3   4   7      143.87      141.77      2.47 o 
   4   4   7      164.95      147.55      4.44 o 
  -9   0   8      692.34      707.38     11.19 o 
  -8   0   8     2051.06     2023.50     17.44 o 
  -7   0   8       41.33       44.08      2.98 o 
  -6   0   8      237.14      259.31      6.66 o 
  -5   0   8     8364.75     8285.47     47.41 o 
  -4   0   8     4938.07     5055.40     33.38 o 
  -3   0   8      178.33      179.52      3.92 o 
  -2   0   8    20333.42    20106.20    156.98 o 
  -1   0   8    15262.80    14458.68    291.36 o 
   0   0   8     4504.50     4528.11     78.24 o 
   1   0   8     6949.89     6608.00     37.19 o 
   2   0   8     7951.83     7411.88     44.63 o 
   3   0   8     4213.85     3973.04     37.92 o 
   4   0   8      304.32      297.26     12.12 o 
   5   0   8     3642.33     3554.69     29.77 o 
   6   0   8     2206.61     2120.31     31.73 o 
   7   0   8      403.24      358.40     12.24 o 
   8   0   8      966.43      956.13     23.60 o 
  -9   1   8      294.26      286.51      4.65 o 
  -8   1   8       88.88       99.71      2.96 o 
  -7   1   8     2261.97     2283.67     14.26 o 
  -6   1   8     2699.38     2655.19     14.43 o 
  -5   1   8      692.79      703.62      6.31 o 
  -4   1   8     1078.50     1032.00     12.86 o 
  -3   1   8     8227.45     8602.99     75.66 o 
  -2   1   8      602.58      580.19      6.49 o 
  -1   1   8     1852.74     1932.47     23.06 o 
   0   1   8     6290.58     6239.27     26.30 o 
   1   1   8     7347.65     7470.02     41.96 o 
   2   1   8        2.92        7.07      1.42 o 
   3   1   8     3828.23     3549.83     78.33 o 
   4   1   8     3982.23     3793.08     28.89 o 
   5   1   8      495.36      466.09     11.14 o 
   6   1   8      160.47      162.92      6.98 o 
   7   1   8     1249.50     1283.28     12.83 o 
   8   1   8      207.47      217.90      4.13 o 
  -8   2   8      111.64      114.08      2.47 o 
  -7   2   8       22.85       24.45      1.73 o 
  -6   2   8       43.44       44.22      2.63 o 
  -5   2   8     1594.37     1588.30      9.77 o 
  -4   2   8      412.39      398.79      7.06 o 
  -3   2   8       35.36       39.19      3.84 o 
  -2   2   8      722.40      768.55     10.98 o 
  -1   2   8     1023.80      989.01     11.46 o 
   0   2   8      288.41      317.88      5.52 o 
   1   2   8       74.99       94.41      3.19 o 
   2   2   8      756.14      781.68      8.71 o 
   3   2   8      148.74      147.50      2.71 o 
   4   2   8     1265.38     1231.76     19.16 o 
   5   2   8      217.02      210.79      5.09 o 
   6   2   8      207.89      218.69      3.88 o 
   7   2   8        1.64        4.11      0.85 o 
  -7   3   8       96.99       92.16      1.99 o 
  -6   3   8       40.23       46.32      1.74 o 
  -5   3   8        4.94        7.01      1.06 o 
  -4   3   8       62.00       63.44      2.23 o 
  -3   3   8      240.20      251.12      4.30 o 
  -2   3   8      728.29      740.94      6.50 o 
  -1   3   8       84.04       87.38      2.09 o 
   0   3   8      351.15      353.80      3.95 o 
   1   3   8      102.69      119.61      2.42 o 
   2   3   8       20.85       22.65      1.61 o 
   3   3   8       19.16       25.44      1.61 o 
   4   3   8       43.30       44.55      1.90 o 
   5   3   8        0.07        2.24      0.93 o 
   6   3   8       24.58       23.59      1.40 o 
  -5   4   8      887.38      800.03     65.51 o 
  -4   4   8       50.64       61.10      1.94 o 
  -3   4   8      122.51      121.70      2.69 o 
  -2   4   8     1140.86     1093.21     12.58 o 
  -1   4   8      735.11      722.88      6.57 o 
   0   4   8       89.87       88.86      2.70 o 
   1   4   8      475.87      471.86      5.04 o 
   2   4   8     1305.17     1237.09      9.73 o 
   3   4   8      418.15      380.97      4.77 o 
   4   4   8       13.84       12.46      1.24 o 
  -9   1   9      437.53      442.62      9.76 o 
  -8   1   9       35.44       37.44      2.48 o 
  -7   1   9      112.77      117.38      3.30 o 
  -6   1   9     2402.93     2397.79     12.68 o 
  -5   1   9      758.70      758.17      6.42 o 
  -4   1   9      244.30      282.84     21.73 o 
  -3   1   9     1256.28     1254.18     25.13 o 
  -2   1   9     1437.83     1436.34     13.84 o 
  -1   1   9       46.69       48.41      1.87 o 
   0   1   9      148.87      111.27      2.09 o 
   1   1   9     1420.43     1379.99      9.26 o 
   2   1   9       82.98       83.90      3.62 o 
   3   1   9      436.67      425.23      8.94 o 
   4   1   9     2163.75     2051.01     14.31 o 
   5   1   9       35.36       31.93      2.04 o 
   6   1   9       42.89       51.43      3.02 o 
   7   1   9      490.16      496.19     11.95 o 
   8   1   9       91.15       97.45      3.53 o 
  -8   2   9     1411.95     1405.49      9.52 o 
  -7   2   9      663.13      680.27      8.50 o 
  -6   2   9        9.56       17.60      1.82 o 
  -5   2   9     3110.52     3104.85     17.00 o 
  -4   2   9     2622.09     2697.50     15.21 o 
  -3   2   9      186.45      196.64      5.07 o 
  -2   2   9     1976.98     1994.18     26.58 o 
  -1   2   9     6085.54     6102.04     78.23 o 
   0   2   9     1798.05     1820.05     14.88 o 
   1   2   9       72.27       61.63      2.66 o 
   2   2   9     2958.66     2925.97     17.16 o 
   3   2   9     3076.85     2974.93     17.16 o 
   4   2   9        0.16        3.02      0.94 o 
   5   2   9      455.32      462.28      8.01 o 
   6   2   9      935.63      979.59     20.42 o 
   7   2   9        1.86        4.53      0.94 o 
  -7   3   9     1015.43      971.94      9.85 o 
  -6   3   9     1492.17     1530.24     10.11 o 
  -5   3   9      411.24      414.21      6.06 o 
  -4   3   9      167.15      178.38      4.32 o 
  -3   3   9     3523.82     3632.21     21.90 o 
  -2   3   9     1988.02     2028.68     11.83 o 
  -1   3   9        0.96        5.91      1.76 o 
   0   3   9     1668.04     1658.14      9.56 o 
   1   3   9     4072.42     4079.10     25.85 o 
   2   3   9       43.33       55.73      3.63 o 
   3   3   9      226.46      232.51      4.80 o 
   4   3   9     1965.23     1987.73     19.08 o 
   5   3   9      441.92      442.69      7.45 o 
   6   3   9      100.38       98.95      3.17 o 
  -5   4   9      490.25      474.06      7.31 o 
  -4   4   9      238.80      247.94      6.54 o 
  -3   4   9      143.14      145.86      3.45 o 
  -2   4   9      391.88      390.51      4.55 o 
  -1   4   9     1240.46     1206.56     10.33 o 
   0   4   9      142.55      144.13      2.84 o 
   1   4   9      464.78      422.34      6.86 o 
   2   4   9      613.52      604.42      8.13 o 
   3   4   9      298.81      286.45      4.28 o 
   4   4   9       18.87       15.77      1.25 o 
  -9   0  10      272.76      265.11      6.27 o 
  -8   0  10     1452.75     1465.54     15.97 o 
  -7   0  10     1699.57     1710.85     22.84 o 
  -6   0  10       77.84       91.17      3.98 o 
  -5   0  10     2332.41     2334.63     18.84 o 
  -4   0  10     3559.87     3463.11     20.09 o 
  -3   0  10     4868.34     5302.18     22.79 o 
  -2   0  10     3302.71     3461.44     16.66 o 
  -1   0  10     4105.55     3985.97     22.11 o 
   0   0  10     2266.37     2330.79     19.14 o 
   1   0  10      468.93      485.93     11.80 o 
   2   0  10     6230.75     6233.34     45.86 o 
   3   0  10     3335.07     3111.82     36.35 o 
   4   0  10       58.59       80.23     17.20 o 
   5   0  10      948.44      936.00     40.94 o 
   6   0  10     1502.50     1447.95     26.07 o 
   7   0  10      278.51      262.69      7.26 o 
   8   0  10      275.68      289.91      5.77 o 
  -9   1  10     1208.11     1189.39      8.23 o 
  -8   1  10      255.91      244.68      4.59 o 
  -7   1  10      485.07      477.02      6.27 o 
  -6   1  10      429.86      421.41      5.97 o 
  -5   1  10     1170.74     1158.70     11.23 o 
  -4   1  10      509.92      523.54      9.60 o 
  -3   1  10     3583.49     3556.49     60.85 o 
  -2   1  10     3265.35     3394.40     20.05 o 
  -1   1  10       86.01      101.38      1.97 o 
   0   1  10     1750.03     1677.18     14.13 o 
   1   1  10     5685.22     5732.29     16.71 o 
   2   1  10      279.82      272.14      6.61 o 
   3   1  10      479.03      434.88     14.22 o 
   4   1  10     2620.92     2489.76     16.81 o 
   5   1  10      177.21      157.88      5.02 o 
   6   1  10      208.60      204.77      5.75 o 
   7   1  10      684.85      723.38     10.13 o 
   8   1  10      862.60      909.26      9.12 o 
  -8   2  10      306.03      311.64      6.45 o 
  -7   2  10       92.68       99.15      3.21 o 
  -6   2  10      170.29      153.09      4.29 o 
  -5   2  10      371.24      383.70      6.05 o 
  -4   2  10      878.56      906.70      6.78 o 
  -3   2  10      154.97      166.27      3.07 o 
  -2   2  10      212.79      234.64      5.50 o 
  -1   2  10      341.19      343.66      6.14 o 
   0   2  10      218.67      273.45      5.55 o 
   1   2  10       33.82       26.12      1.57 o 
   2   2  10      898.09      916.64      7.78 o 
   3   2  10     1492.82     1480.14     11.05 o 
   4   2  10       23.83       30.17      2.35 o 
   5   2  10      342.14      348.26      6.01 o 
   6   2  10      264.10      283.24      4.35 o 
   7   2  10      106.48      109.56      3.79 o 
  -7   3  10        0.09        4.81      1.10 o 
  -6   3  10      100.49      103.81      2.65 o 
  -5   3  10       35.30       39.22      1.69 o 
  -4   3  10        2.94        5.18      1.13 o 
  -3   3  10      499.72      524.07      5.09 o 
  -2   3  10       68.86       77.35      2.42 o 
  -1   3  10       12.31       15.29      1.35 o 
   0   3  10       41.83       46.80      2.49 o 
   1   3  10       65.97       66.06      2.55 o 
   2   3  10      164.39      169.72      3.80 o 
   3   3  10      289.82      285.31      5.24 o 
   4   3  10       14.59       20.19      1.59 o 
   5   3  10      194.37      187.53      3.36 o 
   6   3  10       27.43       27.82      1.38 o 
  -4   4  10      403.19      402.08      6.00 o 
  -3   4  10        3.91        6.61      1.13 o 
  -2   4  10      105.19      106.20      2.66 o 
  -1   4  10      812.60      786.18      7.52 o 
   0   4  10      766.31      724.39      9.35 o 
   1   4  10      148.24      138.59      4.40 o 
   2   4  10       62.79       74.40      3.09 o 
   3   4  10      323.38      293.19      5.63 o 
   4   4  10        5.87        4.63      0.83 o 
  -9   1  11      156.35      142.55      3.98 o 
  -8   1  11      224.42      221.72      5.54 o 
  -7   1  11      199.34      201.36      4.07 o 
  -6   1  11      119.26      141.69      5.13 o 
  -5   1  11     1167.52     1126.78     13.01 o 
  -4   1  11      111.26      124.82      3.04 o 
  -3   1  11     2213.30     2366.08     14.80 o 
  -2   1  11      789.96      794.49      6.44 o 
  -1   1  11        6.61       11.49      1.16 o 
   0   1  11     3168.28     3338.81     14.07 o 
   1   1  11     2211.29     2138.88     10.74 o 
   2   1  11      437.02      436.17      8.70 o 
   3   1  11        2.34        2.66      1.68 o 
   4   1  11     2529.96     2399.01     35.14 o 
   5   1  11      890.83      816.50     16.69 o 
   6   1  11       58.52       58.27      2.71 o 
   7   1  11      340.19      366.27      9.83 o 
   8   1  11      260.11      258.30      6.59 o 
  -8   2  11      734.05      738.13     10.32 o 
  -7   2  11      807.96      804.54      7.94 o 
  -6   2  11      145.83      152.91      3.33 o 
  -5   2  11     2303.68     2315.24     19.58 o 
  -4   2  11     3216.06     3248.51     21.42 o 
  -3   2  11     1996.85     2061.42     19.10 o 
  -2   2  11     1298.22     1340.85     14.02 o 
  -1   2  11     4617.74     4664.35     40.43 o 
   0   2  11     2369.82     2308.40     16.46 o 
   1   2  11       49.82       62.19      2.75 o 
   2   2  11     2888.97     2891.30     32.15 o 
   3   2  11     1676.70     1656.04     22.85 o 
   4   2  11      508.82      516.75      7.48 o 
   5   2  11     1126.56     1155.92      9.57 o 
   6   2  11     1521.50     1627.32     20.32 o 
   7   2  11      399.63      382.15     13.36 o 
  -7   3  11      341.06      324.48      5.38 o 
  -6   3  11     1436.46     1471.07     13.79 o 
  -5   3  11     1185.24     1243.47      9.08 o 
  -4   3  11      139.37      143.90      3.26 o 
  -3   3  11     1267.57     1276.12     14.98 o 
  -2   3  11     2833.01     2841.03     14.74 o 
  -1   3  11      113.44      120.45      2.93 o 
   0   3  11     1281.12     1298.66     11.68 o 
   1   3  11     4124.42     4182.35     21.93 o 
   2   3  11      769.85      817.87      8.09 o 
   3   3  11      287.89      297.71      5.26 o 
   4   3  11     1846.41     1811.64     17.33 o 
   5   3  11      635.76      665.71      6.76 o 
   6   3  11       54.06       50.35      1.99 o 
  -4   4  11      388.35      384.58      5.60 o 
  -3   4  11      113.68      113.22      2.60 o 
  -2   4  11       91.66       92.44      2.84 o 
  -1   4  11      907.42      901.32      8.96 o 
   0   4  11      703.26      679.34      8.87 o 
   1   4  11        1.99        4.65      1.21 o 
   2   4  11     1051.89      985.49     10.19 o 
   3   4  11      479.25      472.34      4.93 o 
  -9   0  12       98.37       94.68      3.18 o 
  -8   0  12     1860.15     1980.72     18.95 o 
  -7   0  12     4195.21     4159.89     27.28 o 
  -6   0  12     1102.97     1079.97     19.56 o 
  -5   0  12      812.96      813.17      8.37 o 
  -4   0  12     5633.28     5614.02     26.78 o 
  -3   0  12     4109.35     4041.80     31.10 o 
  -2   0  12       13.95       14.32      1.11 o 
  -1   0  12    10228.41    10217.08     38.26 o 
   0   0  12     6041.04     6068.48     43.44 o 
   1   0  12     4307.22     4917.25     41.79 o 
   2   0  12     2725.56     2699.76     33.52 o 
   3   0  12     5963.78     5517.48     52.61 o 
   4   0  12     1205.46     1135.60     34.41 o 
   5   0  12      264.21      246.91      8.02 o 
   6   0  12     1354.55     1272.32     17.08 o 
   7   0  12      486.97      512.84     15.39 o 
   8   0  12       23.13       26.07      2.37 o 
  -8   1  12      437.90      441.40      5.62 o 
  -7   1  12      310.32      312.23      5.48 o 
  -6   1  12     2237.11     2282.13     23.72 o 
  -5   1  12     3314.99     3129.40     20.73 o 
  -4   1  12      111.02       94.73      3.06 o 
  -3   1  12     1693.37     1707.19     12.82 o 
  -2   1  12     8546.88     8415.10     36.63 o 
  -1   1  12     1639.11     1619.14     13.05 o 
   0   1  12      430.10      431.57      4.65 o 
   1   1  12     3760.55     3703.28     18.02 o 
   2   1  12     2374.20     2358.02     54.12 o 
   3   1  12       52.91       49.04      2.49 o 
   4   1  12     3823.72     3640.32     20.28 o 
   5   1  12     1446.34     1390.45     40.25 o 
   6   1  12      345.78      338.26      6.35 o 
   7   1  12       65.24       73.00      2.80 o 
  -8   2  12      116.82      128.73      3.36 o 
  -7   2  12      306.51      327.67      5.58 o 
  -6   2  12        8.27       13.07      1.47 o 
  -5   2  12       42.97       50.59      2.49 o 
  -4   2  12      425.38      443.40      5.21 o 
  -3   2  12      636.52      644.50      7.08 o 
  -2   2  12      966.33      983.28      7.03 o 
  -1   2  12     1323.01     1342.89      9.85 o 
   0   2  12     1039.16     1063.20      7.29 o 
   1   2  12       39.35       42.93      1.89 o 
   2   2  12      290.97      293.51      4.29 o 
   3   2  12      354.19      349.67      6.10 o 
   4   2  12      916.46      959.29     11.62 o 
   5   2  12       64.98       70.30      2.78 o 
   6   2  12      115.24      121.63      3.00 o 
   7   2  12        6.75        7.31      1.50 o 
  -7   3  12       75.59       65.10      2.06 o 
  -6   3  12       72.65       75.08      2.84 o 
  -5   3  12        0.26        6.42      1.40 o 
  -4   3  12       30.93       33.01      2.05 o 
  -3   3  12       85.85       96.92      2.76 o 
  -2   3  12       18.37       22.68      1.57 o 
  -1   3  12       53.44       58.85      2.15 o 
   0   3  12       26.72       26.15      2.06 o 
   1   3  12     1227.56     1221.37      9.89 o 
   2   3  12      195.72      195.86      4.11 o 
   3   3  12      103.76      104.24      3.78 o 
   4   3  12        6.21        9.24      1.27 o 
   5   3  12       13.63       18.62      1.21 o 
  -4   4  12     1293.69     1253.57     23.54 o 
  -3   4  12      385.35      388.31      6.08 o 
  -2   4  12      127.12      112.27      2.93 o 
  -1   4  12      399.21      397.82      5.81 o 
   0   4  12      744.15      722.12     18.98 o 
   1   4  12       83.83       86.38      2.66 o 
   2   4  12      313.43      300.07      5.32 o 
   3   4  12      277.86      259.77      3.41 o 
  -8   1  13      334.44      332.57      6.41 o 
  -7   1  13        0.91        3.15      1.27 o 
  -6   1  13      213.03      227.31      4.60 o 
  -5   1  13      968.17     1035.41      8.07 o 
  -4   1  13      325.47      343.47      4.06 o 
  -3   1  13       64.21       69.29      2.73 o 
  -2   1  13     4028.15     4063.99     53.27 o 
  -1   1  13      842.29      882.47      6.29 o 
   0   1  13       27.20       31.58      1.92 o 
   1   1  13     1653.78     1726.00     14.82 o 
   2   1  13     1013.32      978.41     13.02 o 
   3   1  13       92.04       90.59      3.49 o 
   4   1  13       20.44       20.53      2.21 o 
   5   1  13      678.70      640.18     24.44 o 
   6   1  13       84.55       89.45      3.01 o 
   7   1  13       14.31       15.85      1.17 o 
  -8   2  13      172.96      178.67      3.69 o 
  -7   2  13     2159.02     2049.40     15.39 o 
  -6   2  13      927.19      936.09      9.10 o 
  -5   2  13      112.67      117.86      3.50 o 
  -4   2  13     2125.88     2144.38     22.01 o 
  -3   2  13     2889.03     2984.68     27.24 o 
  -2   2  13      439.81      442.54      4.66 o 
  -1   2  13      799.66      792.43      6.08 o 
   0   2  13     2847.38     2831.13     15.63 o 
   1   2  13      448.79      471.88      5.02 o 
   2   2  13      540.69      544.35      6.88 o 
   3   2  13     1267.37     1248.02     18.34 o 
   4   2  13     1168.43     1191.11     12.77 o 
   5   2  13       34.51       37.21      2.38 o 
   6   2  13      434.83      443.26      7.56 o 
  -6   3  13      434.11      418.49      6.30 o 
  -5   3  13     2828.11     2868.08     15.61 o 
  -4   3  13       47.26       52.29      2.75 o 
  -3   3  13      169.06      176.08      3.84 o 
  -2   3  13     2759.24     2758.16     14.72 o 
  -1   3  13     1573.65     1592.99     10.08 o 
   0   3  13       12.90       14.44      1.70 o 
   1   3  13     1099.28     1112.99      9.74 o 
   2   3  13     2066.93     2121.75     13.39 o 
   3   3  13       83.19       97.49      3.16 o 
   4   3  13      685.41      698.48      7.06 o 
   5   3  13      560.59      561.32      5.03 o 
  -4   4  13      926.50      898.86     20.07 o 
  -3   4  13      387.79      395.52      6.71 o 
  -2   4  13        0.16        1.52      1.13 o 
  -1   4  13      289.39      283.83      6.08 o 
   0   4  13      822.36      816.73      9.71 o 
   1   4  13      457.61      418.55      6.08 o 
   2   4  13      320.91      293.31      4.96 o 
   3   4  13      498.93      460.32     12.00 o 
  -8   0  14       41.42       45.79      3.03 o 
  -7   0  14     1329.03     1335.78     19.66 o 
  -6   0  14     1228.66     1259.33     21.22 o 
  -5   0  14       27.45       25.55      3.09 o 
  -4   0  14     3709.25     3683.27     22.76 o 
  -3   0  14     3356.35     3243.85     25.06 o 
  -2   0  14      572.98      608.48     27.33 o 
  -1   0  14     1450.42     1488.60     23.88 o 
   0   0  14     3644.16     3571.85     37.18 o 
   1   0  14      825.58      817.00     18.89 o 
   2   0  14      443.88      442.07     14.95 o 
   3   0  14     2020.16     1761.06     53.44 o 
   4   0  14     4264.00     3655.28    108.98 o 
   5   0  14      852.17      803.39     13.96 o 
   6   0  14     1037.63     1012.88     14.62 o 
   7   0  14     1243.86     1337.08     16.38 o 
  -8   1  14     1251.50     1219.82     15.96 o 
  -7   1  14      123.71      121.72      4.31 o 
  -6   1  14      602.04      652.74      7.65 o 
  -5   1  14     1883.24     1882.62     15.23 o 
  -4   1  14      791.10      805.29      7.54 o 
  -3   1  14       25.86       23.60      2.42 o 
  -2   1  14     3539.46     3438.32     58.37 o 
  -1   1  14     1488.04     1555.85     14.36 o 
   0   1  14      408.55      450.90      5.50 o 
   1   1  14     1429.07     1400.39     12.87 o 
   2   1  14     3813.81     3849.88     28.30 o 
   3   1  14      467.01      472.41      6.17 o 
   4   1  14      406.95      403.19     11.91 o 
   5   1  14     1326.00     1355.67     20.00 o 
   6   1  14      268.91      266.51      6.35 o 
   7   1  14      137.94      155.10      4.22 o 
  -8   2  14       31.63       33.99      1.60 o 
  -7   2  14      394.95      369.24      4.62 o 
  -6   2  14        5.03        8.01      1.58 o 
  -5   2  14       56.39       61.82      3.69 o 
  -4   2  14      374.65      380.93      5.57 o 
  -3   2  14     1267.12     1297.85     10.27 o 
  -2   2  14      462.46      492.22      6.60 o 
  -1   2  14      464.46      477.40      4.81 o 
   0   2  14      715.57      700.85      6.60 o 
   1   2  14      232.49      255.84      3.80 o 
   2   2  14       15.11       17.82      1.31 o 
   3   2  14       35.42       44.65      2.00 o 
   4   2  14      129.07      142.37      3.38 o 
   5   2  14       16.69       18.10      1.29 o 
   6   2  14      196.77      207.95      3.16 o 
  -6   3  14        3.15        5.31      1.13 o 
  -5   3  14      234.46      231.61      4.02 o 
  -4   3  14       14.39       16.38      1.33 o 
  -3   3  14      282.40      278.18      4.56 o 
  -2   3  14        1.37        7.96      1.54 o 
  -1   3  14      205.42      209.44      3.72 o 
   0   3  14      170.50      166.64      4.31 o 
   1   3  14       28.45       33.58      2.40 o 
   2   3  14       28.94       35.48      2.13 o 
   3   3  14        1.09        1.72      0.96 o 
   4   3  14       17.96       17.66      1.57 o 
   5   3  14        1.07        3.88      0.82 o 
  -3   4  14      286.79      267.85      5.78 o 
  -2   4  14       23.42       22.45      1.78 o 
  -1   4  14      232.99      219.21      6.66 o 
   0   4  14      188.14      207.05      4.68 o 
   1   4  14      626.19      562.94      7.13 o 
   2   4  14      407.31      347.95      5.33 o 
  -8   1  15      273.57      267.51      3.15 o 
  -7   1  15      143.05      132.08      4.40 o 
  -6   1  15      712.97      663.67      7.59 o 
  -5   1  15     1117.90     1138.71     10.83 o 
  -4   1  15      596.48      583.78      6.68 o 
  -3   1  15       52.08       71.97      4.07 o 
  -2   1  15     1574.30     1559.80     52.15 o 
  -1   1  15     2055.98     2078.76     18.88 o 
   0   1  15      319.92      335.64      5.63 o 
   1   1  15      502.58      491.07      6.65 o 
   2   1  15     1612.45     1633.17     12.02 o 
   3   1  15       98.25       97.53      2.94 o 
   4   1  15      100.91      101.50      3.66 o 
   5   1  15      294.80      289.87      7.37 o 
   6   1  15      340.33      339.45     11.37 o 
   7   1  15        5.29        6.61      0.94 o 
  -7   2  15      987.46      947.48      8.42 o 
  -6   2  15      804.44      802.46      7.81 o 
  -5   2  15      170.48      172.73      4.43 o 
  -4   2  15     1896.42     1889.70     22.96 o 
  -3   2  15     1345.51     1359.80     10.41 o 
  -2   2  15     1284.44     1292.61     13.69 o 
  -1   2  15     1449.50     1451.58      9.29 o 
   0   2  15     3712.76     3676.43     16.72 o 
   1   2  15     2775.53     2749.21     20.03 o 
   2   2  15      110.23      105.20      2.71 o 
   3   2  15     1954.01     1945.17     14.22 o 
   4   2  15     1872.16     1904.20     27.81 o 
   5   2  15      223.96      221.98      4.50 o 
   6   2  15      163.75      154.99      3.31 o 
  -6   3  15      288.51      274.69      4.41 o 
  -5   3  15     1517.50     1511.21     10.50 o 
  -4   3  15     1570.20     1573.09     10.55 o 
  -3   3  15      162.59      180.37      4.82 o 
  -2   3  15     1883.38     1910.00     11.74 o 
  -1   3  15     1611.74     1683.83     11.45 o 
   0   3  15      207.70      207.67      4.66 o 
   1   3  15     1084.05     1105.71      9.02 o 
   2   3  15     1902.72     2001.72     11.30 o 
   3   3  15      463.64      488.96      5.89 o 
   4   3  15       97.89      100.04      2.75 o 
  -3   4  15      715.44      657.65     13.39 o 
  -2   4  15      130.22      126.03      3.37 o 
  -1   4  15      139.14      137.17      4.79 o 
   0   4  15      557.31      554.23      6.94 o 
   1   4  15      375.56      377.54      5.39 o 
   2   4  15       21.61       18.42      1.19 o 
  -8   0  16      126.73      142.07      5.10 o 
  -7   0  16     2156.31     2231.99     24.93 o 
  -6   0  16     2430.57     2585.13     29.81 o 
  -5   0  16     1585.69     1494.31     28.86 o 
  -4   0  16      870.89      934.32     10.27 o 
  -3   0  16     5389.38     5655.87     32.76 o 
  -2   0  16     4445.57     4459.32     51.77 o 
  -1   0  16      220.68      226.51      6.27 o 
   0   0  16     5822.12     5998.13     31.32 o 
   1   0  16     2886.68     2926.55     25.00 o 
   2   0  16      473.11      475.58     17.99 o 
   3   0  16      943.93      832.22     27.07 o 
   4   0  16     4800.36     4214.42     55.97 o 
   5   0  16     1607.38     1515.51     18.78 o 
   6   0  16       15.78       24.06      2.41 o 
   7   0  16      680.50      680.10      9.52 o 
  -8   1  16     1312.45     1291.01     11.99 o 
  -7   1  16      907.64      897.84     10.42 o 
  -6   1  16      154.22      150.09      4.15 o 
  -5   1  16     1701.46     1765.86     14.04 o 
  -4   1  16     2404.05     2334.91     32.37 o 
  -3   1  16      205.76      201.86      5.02 o 
  -2   1  16     2783.70     2713.90     12.86 o 
  -1   1  16     5431.47     5581.42     54.71 o 
   0   1  16     1545.71     1555.31     17.80 o 
   1   1  16      141.77      139.76      3.71 o 
   2   1  16     2065.89     1999.25     20.15 o 
   3   1  16      816.33      819.13     12.45 o 
   4   1  16      268.90      268.49      6.92 o 
   5   1  16     1559.32     1566.60     30.64 o 
   6   1  16      417.50      431.16      7.43 o 
  -7   2  16      354.54      339.84      5.33 o 
  -6   2  16      958.71      923.99      7.96 o 
  -5   2  16       47.53       49.88      2.59 o 
  -4   2  16      119.84      128.19      3.19 o 
  -3   2  16       20.11       23.36      1.87 o 
  -2   2  16     1252.10     1267.74     14.47 o 
  -1   2  16       23.40       24.51      1.73 o 
   0   2  16      493.12      470.12      6.10 o 
   1   2  16       83.49       94.92      3.18 o 
   2   2  16        6.36       11.55      1.16 o 
   3   2  16      508.10      508.28      5.49 o 
   4   2  16      421.20      440.71      5.30 o 
   5   2  16       22.82       27.64      1.43 o 
   6   2  16        0.23        1.35      0.84 o 
  -6   3  16      108.12      101.12      2.56 o 
  -5   3  16      266.99      267.88      3.71 o 
  -4   3  16      341.98      347.92      6.35 o 
  -3   3  16      197.23      195.71      4.10 o 
  -2   3  16        0.05        2.75      0.99 o 
  -1   3  16        0.31        5.15      1.16 o 
   0   3  16        1.91        5.91      1.31 o 
   1   3  16       85.97       76.46      2.78 o 
   2   3  16       56.03       61.09      2.04 o 
   3   3  16       12.70       12.85      1.21 o 
   4   3  16        4.75        6.76      0.93 o 
  -3   4  16      517.14      437.40      6.91 o 
  -2   4  16      398.21      392.33     11.04 o 
  -1   4  16        0.94        1.14      0.78 o 
   0   4  16      407.68      388.02      5.27 o 
   1   4  16      845.12      774.14      9.75 o 
  -8   1  17      697.80      677.68     10.32 o 
  -7   1  17      608.59      584.57      6.74 o 
  -6   1  17      158.75      157.52      3.57 o 
  -5   1  17      387.42      382.45      6.14 o 
  -4   1  17     1231.21     1250.61     14.11 o 
  -3   1  17       37.13       39.71      1.61 o 
  -2   1  17      117.60      126.75      2.78 o 
  -1   1  17     1082.98     1089.86     16.30 o 
   0   1  17      316.18      320.77      4.89 o 
   1   1  17       23.04       28.68      1.78 o 
   2   1  17      723.12      693.52      7.84 o 
   3   1  17      524.45      535.36      9.99 o 
   4   1  17       21.64       24.49      1.76 o 
   5   1  17      250.23      251.45      5.13 o 
   6   1  17      113.62      124.87      3.57 o 
  -7   2  17      158.30      155.77      3.79 o 
  -6   2  17     1585.32     1537.48      9.62 o 
  -5   2  17      641.85      648.36      8.35 o 
  -4   2  17      104.47      123.55      7.83 o 
  -3   2  17     1828.66     1874.73     15.87 o 
  -2   2  17     2409.29     2431.65     15.45 o 
  -1   2  17      123.14      132.68      3.93 o 
   0   2  17      612.98      636.36      7.75 o 
   1   2  17     2870.02     2765.56     20.52 o 
   2   2  17      576.71      585.68      6.48 o 
   3   2  17      136.37      142.26      3.27 o 
   4   2  17      946.99      963.74     14.83 o 
   5   2  17      260.00      264.28      8.50 o 
  -5   3  17      304.92      319.68      8.47 o 
  -4   3  17     2224.60     2231.61     16.83 o 
  -3   3  17      308.83      327.10      4.97 o 
  -2   3  17      391.73      390.34      4.86 o 
  -1   3  17     1807.33     1851.88     12.45 o 
   0   3  17      693.59      736.60      8.07 o 
   1   3  17        5.51       11.20      1.56 o 
   2   3  17     1474.11     1483.41      8.72 o 
   3   3  17      580.28      573.45      7.00 o 
   4   3  17      222.10      221.70      3.81 o 
  -1   4  17        2.83        2.29      1.08 o 
   0   4  17      222.23      209.33      4.56 o 
  -8   0  18      391.95      397.94      7.29 o 
  -7   0  18      108.07      117.36      5.44 o 
  -6   0  18     1985.04     2052.76     25.41 o 
  -5   0  18      739.07      831.65     12.84 o 
  -4   0  18       22.36       37.93      3.85 o 
  -3   0  18     1298.83     1300.70     16.52 o 
  -2   0  18     6425.29     6706.01     40.00 o 
  -1   0  18        5.70        8.57      1.48 o 
   0   0  18     2030.42     2081.07     17.04 o 
   1   0  18     4614.72     4643.80     43.94 o 
   2   0  18     1351.73     1404.48     24.47 o 
   3   0  18      218.03      216.79      9.97 o 
   4   0  18      171.60      176.79      8.77 o 
   5   0  18     1822.12     2003.70     25.85 o 
   6   0  18       36.35       38.26      3.05 o 
  -8   1  18      381.84      377.02      6.51 o 
  -7   1  18     1092.35     1043.13     10.12 o 
  -6   1  18        3.14        6.24      1.01 o 
  -5   1  18      525.17      542.09      7.12 o 
  -4   1  18     2593.97     2560.25     19.13 o 
  -3   1  18      546.18      538.94      6.41 o 
  -2   1  18        9.22       13.25      1.71 o 
  -1   1  18     2449.87     2515.65     19.45 o 
   0   1  18     1211.91     1182.37     13.31 o 
   1   1  18      284.94      286.63      4.71 o 
   2   1  18      927.87      935.30      8.97 o 
   3   1  18      921.44      927.76     13.07 o 
   4   1  18      141.78      151.36      8.78 o 
   5   1  18      761.33      815.93     22.35 o 
   6   1  18      814.90      884.75     12.99 o 
  -7   2  18        1.19        2.90      0.59 o 
  -6   2  18      327.47      323.11      4.89 o 
  -5   2  18      117.00      121.53      3.53 o 
  -4   2  18       26.37       27.28      1.67 o 
  -3   2  18      124.77      126.72      4.20 o 
  -2   2  18       96.53       98.31      3.77 o 
  -1   2  18       19.06       27.28      2.54 o 
   0   2  18      424.07      439.59      6.37 o 
   1   2  18      589.36      564.03      6.34 o 
   2   2  18      130.27      142.95      3.17 o 
   3   2  18        3.89        5.40      0.88 o 
   4   2  18      231.19      240.02      5.81 o 
   5   2  18      130.11      125.75      2.93 o 
  -5   3  18      233.92      225.44      3.46 o 
  -4   3  18        1.02        4.13      1.25 o 
  -3   3  18        9.35       10.11      1.27 o 
  -2   3  18       59.24       55.93      1.83 o 
  -1   3  18       15.22       18.14      1.81 o 
   0   3  18        0.27        2.28      1.03 o 
   1   3  18        2.83        4.27      1.01 o 
   2   3  18       66.20       63.60      2.15 o 
   3   3  18       43.85       44.41      1.73 o 
  -7   1  19      445.87      451.90      6.08 o 
  -6   1  19      178.85      170.41      3.89 o 
  -5   1  19       75.91       83.07      2.80 o 
  -4   1  19     1153.32     1153.84     10.21 o 
  -3   1  19      255.13      248.59      5.52 o 
  -2   1  19      185.49      198.02      4.66 o 
  -1   1  19      710.16      716.03     10.26 o 
   0   1  19      955.06     1003.97     17.69 o 
   1   1  19       85.35       78.97      3.99 o 
   2   1  19      539.64      528.69      9.46 o 
   3   1  19      887.75      883.25      9.81 o 
   4   1  19      704.63      717.09      8.20 o 
   5   1  19      245.63      264.17      5.46 o 
  -7   2  19      136.47      131.73      2.61 o 
  -6   2  19     1273.25     1210.58     13.18 o 
  -5   2  19     1772.82     1753.47     15.54 o 
  -4   2  19      120.67      115.42      2.99 o 
  -3   2  19     1765.02     1821.78     13.08 o 
  -2   2  19     2182.48     2256.55     16.86 o 
  -1   2  19      893.25      933.90     13.65 o 
   0   2  19      331.17      348.14      5.06 o 
   1   2  19     1371.24     1405.44     10.74 o 
   2   2  19     1877.32     1873.31     11.82 o 
   3   2  19       19.54       20.93      1.32 o 
   4   2  19      687.74      661.10     14.22 o 
   5   2  19      976.22      988.48     10.65 o 
  -5   3  19      330.76      313.64      4.28 o 
  -4   3  19     1377.49     1334.65     11.18 o 
  -3   3  19      750.56      742.81      7.41 o 
  -2   3  19        0.47        5.76      1.19 o 
  -1   3  19     2398.45     2427.96     12.53 o 
   0   3  19     1152.04     1216.54      8.82 o 
   1   3  19      227.68      220.55      3.73 o 
   2   3  19      648.18      640.53     10.80 o 
  -7   0  20       39.52       34.21      2.77 o 
  -6   0  20     2440.14     2365.91     24.76 o 
  -5   0  20     2722.79     2810.78     22.22 o 
  -4   0  20      905.03      899.89     12.83 o 
  -3   0  20      699.16      738.60     16.74 o 
  -2   0  20     3272.53     3350.40     38.07 o 
  -1   0  20     5746.76     5784.78    146.92 o 
   0   0  20       35.41       54.85      5.36 o 
   1   0  20     2105.21     2146.91     30.44 o 
   2   0  20     1442.71     1460.29     24.81 o 
   3   0  20       42.59       39.73      4.38 o 
   4   0  20      329.44      357.93     11.06 o 
   5   0  20      934.25     1004.04     15.32 o 
  -7   1  20     1513.20     1534.37     25.76 o 
  -6   1  20     1132.80     1132.77      9.27 o 
  -5   1  20       54.05       60.66      2.32 o 
  -4   1  20     1541.05     1589.99     11.60 o 
  -3   1  20      793.29      776.80     11.57 o 
  -2   1  20      486.26      523.79     10.44 o 
  -1   1  20     1959.90     1986.98     26.34 o 
   0   1  20     2469.19     2562.78     42.76 o 
   1   1  20      562.34      571.34     14.52 o 
   2   1  20      542.17      543.38      7.70 o 
   3   1  20     1670.51     1663.40     12.84 o 
   4   1  20      752.55      788.66      8.82 o 
   5   1  20      169.89      176.11      3.99 o 
  -6   2  20      176.51      181.03      3.02 o 
  -5   2  20      177.23      172.65      3.05 o 
  -4   2  20       29.96       33.19      2.09 o 
  -3   2  20      628.05      650.80      7.52 o 
  -2   2  20      465.36      490.27      7.69 o 
  -1   2  20      267.94      286.35      5.86 o 
   0   2  20        8.31       12.16      1.66 o 
   1   2  20      534.02      522.76      6.29 o 
   2   2  20       79.48       93.38      2.78 o 
   3   2  20        4.10        3.62      0.73 o 
   4   2  20        8.08        9.30      0.95 o 
  -4   3  20       54.49       55.99      1.75 o 
  -3   3  20       59.07       64.96      2.71 o 
  -2   3  20       38.45       34.66      1.77 o 
  -1   3  20       39.05       37.64      1.56 o 
   0   3  20       80.04       71.30      2.04 o 
   1   3  20      166.71      168.70      4.12 o 
   2   3  20        0.03        1.13      1.42 o 
  -7   1  21      305.55      305.86      4.41 o 
  -6   1  21      163.94      182.68      3.78 o 
  -5   1  21       40.25       40.43      1.48 o 
  -4   1  21      313.50      316.85      5.00 o 
  -3   1  21     1328.41     1323.47     12.17 o 
  -2   1  21       59.23       64.14      2.90 o 
  -1   1  21      285.97      306.51      6.20 o 
   0   1  21      538.30      582.36     15.58 o 
   1   1  21      345.64      363.10      8.23 o 
   2   1  21        6.72        7.82      1.27 o 
   3   1  21      267.42      279.25      4.97 o 
   4   1  21      258.95      266.54      4.25 o 
   5   1  21      123.31      130.36      2.90 o 
  -6   2  21      110.25       94.30      3.39 o 
  -5   2  21     1306.62     1262.07     15.01 o 
  -4   2  21     1133.69     1124.32     17.96 o 
  -3   2  21        9.74       11.25      1.40 o 
  -2   2  21     1067.58     1103.42     10.97 o 
  -1   2  21     1169.98     1185.44     12.90 o 
   0   2  21        4.20        7.51      1.37 o 
   1   2  21      280.10      298.98      4.62 o 
   2   2  21     1024.61     1000.26     12.98 o 
   3   2  21      100.82      103.23      2.23 o 
   4   2  21       35.64       33.04      1.65 o 
  -4   3  21      783.49      740.23      8.28 o 
  -3   3  21      958.41      936.62      8.69 o 
  -2   3  21      451.38      467.78      6.69 o 
  -1   3  21      191.60      189.98      4.41 o 
   0   3  21     1136.94     1084.79     14.65 o 
   1   3  21      360.36      358.32      4.64 o 
  -7   0  22      396.35      382.74      6.91 o 
  -6   0  22      111.45      122.27      4.81 o 
  -5   0  22     2316.87     2339.31     18.17 o 
  -4   0  22     1671.11     1700.97     16.25 o 
  -3   0  22      248.03      254.14      6.30 o 
  -2   0  22       38.90       46.48      4.76 o 
  -1   0  22     2551.15     2606.96     32.83 o 
   0   0  22       16.25       19.44      3.49 o 
   1   0  22     1169.72     1227.70     22.38 o 
   2   0  22     2223.36     2305.15     29.29 o 
   3   0  22      244.65      266.72      9.37 o 
   4   0  22      467.50      492.51     10.88 o 
  -7   1  22      359.64      351.82      5.79 o 
  -6   1  22      912.55      902.62      7.00 o 
  -5   1  22        7.14        8.52      0.84 o 
  -4   1  22      685.15      674.75      6.79 o 
  -3   1  22     1686.30     1639.77     13.35 o 
  -2   1  22      224.39      229.56      5.11 o 
  -1   1  22      161.19      178.84      7.38 o 
   0   1  22     1792.71     1880.72     14.75 o 
   1   1  22     1845.71     1849.69     17.58 o 
   2   1  22        8.27       11.29      1.69 o 
   3   1  22      452.36      456.35      7.74 o 
   4   1  22      270.83      274.76      4.26 o 
  -6   2  22       61.59       52.19      2.32 o 
  -5   2  22      519.73      525.25      8.71 o 
  -4   2  22      196.26      200.65      3.75 o 
  -3   2  22        3.31        4.55      1.02 o 
  -2   2  22      145.46      146.99      3.83 o 
  -1   2  22      337.91      348.99      4.81 o 
   0   2  22        0.73        1.60      0.99 o 
   1   2  22      143.64      155.95      3.81 o 
   2   2  22      220.02      223.81      3.37 o 
   3   2  22       12.82       12.11      1.08 o 
  -3   3  22       58.06       60.13      1.97 o 
  -2   3  22       26.81       18.04      1.35 o 
  -1   3  22        3.49        3.41      0.84 o 
   0   3  22        5.44        6.91      1.01 o 
   1   3  22       17.24       17.33      1.94 o 
  -6   1  23      512.42      466.48      5.51 o 
  -5   1  23       98.24      113.52      2.42 o 
  -4   1  23      130.97      131.05      2.96 o 
  -3   1  23      738.72      728.73     11.69 o 
  -2   1  23     1220.27     1213.08     16.92 o 
  -1   1  23       37.86       42.00      2.13 o 
   0   1  23      655.93      675.53      8.47 o 
   1   1  23      447.19      475.63      6.90 o 
   2   1  23      141.35      135.05      3.47 o 
   3   1  23      177.27      181.83      6.26 o 
   4   1  23       85.71       90.96      3.81 o 
  -5   2  23      464.73      418.90      7.75 o 
  -4   2  23     1360.31     1305.95     30.81 o 
  -3   2  23       14.22       12.90      1.47 o 
  -2   2  23      672.34      687.44      7.45 o 
  -1   2  23     2132.20     2224.22     18.22 o 
   0   2  23      250.74      254.97      4.61 o 
   1   2  23      355.84      334.04      7.84 o 
   2   2  23     1012.04     1008.35     10.06 o 
   3   2  23      712.84      707.94     11.34 o 
  -2   3  23      298.45      263.43      5.24 o 
  -1   3  23       11.31       12.29      1.13 o 
  -6   0  24      194.98      182.90      4.78 o 
  -5   0  24      950.16      966.68      9.79 o 
  -4   0  24     1689.07     1684.55     13.82 o 
  -3   0  24      236.89      240.79      9.09 o 
  -2   0  24     1119.31     1104.47     19.71 o 
  -1   0  24     1726.60     1742.83     20.54 o 
   0   0  24     1361.35     1400.97     22.07 o 
   1   0  24       17.87       18.65      2.98 o 
   2   0  24     2362.95     2438.60     26.24 o 
   3   0  24     1307.41     1382.59     17.34 o 
   4   0  24      297.44      301.51      6.10 o 
  -6   1  24     1186.42     1098.27     10.67 o 
  -5   1  24     1005.58     1006.01     23.08 o 
  -4   1  24       91.90       99.22      2.78 o 
  -3   1  24     2098.73     2068.50     21.57 o 
  -2   1  24      827.40      829.50      7.41 o 
  -1   1  24      607.83      618.71      6.88 o 
   0   1  24      467.24      470.89      6.61 o 
   1   1  24      879.15      907.95      9.76 o 
   2   1  24      268.08      271.15      5.67 o 
   3   1  24      239.90      253.18      8.24 o 
  -5   2  24      194.00      177.75      4.08 o 
  -4   2  24      151.77      144.07      2.62 o 
  -3   2  24        1.83        2.90      0.72 o 
  -2   2  24       13.67       13.65      1.01 o 
  -1   2  24      548.50      585.52      8.50 o 
   0   2  24       99.40      110.20      3.79 o 
   1   2  24        9.17       10.77      1.42 o 
   2   2  24      281.44      262.46      4.46 o 
  -5   1  25      260.22      261.87      4.99 o 
  -4   1  25       86.23       89.58      2.05 o 
  -3   1  25      151.29      156.50      4.28 o 
  -2   1  25      196.83      193.94      3.87 o 
  -1   1  25      492.01      498.89      6.30 o 
   0   1  25      164.16      160.33      3.25 o 
   1   1  25      247.60      251.87      5.73 o 
   2   1  25       39.30       41.40      2.08 o 
   3   1  25        7.53        6.69      0.81 o 
  -4   2  25      795.70      763.73      8.61 o 
  -3   2  25      406.85      377.61      3.72 o 
  -2   2  25        2.03        3.54      0.63 o 
  -1   2  25     1140.46     1041.65     21.75 o 
   0   2  25      667.71      660.75     13.18 o 
   1   2  25       29.35       37.21      1.97 o 
  -5   0  26      238.96      223.67      4.96 o 
  -4   0  26     1971.85     1916.28     19.83 o 
  -3   0  26     1387.87     1355.22     18.08 o 
  -2   0  26      283.34      274.42      8.55 o 
  -1   0  26     1203.99     1191.47     33.74 o 
   0   0  26     1506.13     1516.37     12.84 o 
   1   0  26      243.90      252.37      7.54 o 
   2   0  26      191.28      200.22      5.92 o 
  -5   1  26     1106.26     1058.52      9.92 o 
  -4   1  26       90.13       89.17      3.17 o 
  -3   1  26      379.99      355.31      5.64 o 
  -2   1  26      532.48      492.68      5.41 o 
  -1   1  26      124.08      129.88      2.91 o 
   0   1  26      306.13      291.96      5.43 o 
   1   1  26      671.12      690.22      7.78 o 
   2   1  26      649.62      624.15     15.15 o 
  -2   2  26       36.19       29.73      2.65 o 
  -1   2  26        5.88        6.91      1.21 o 
   0   2  26      305.68      302.01      5.84 o 
  -4   1  27      113.11      104.03      3.35 o 
  -3   1  27      180.00      158.69      3.17 o 
  -2   1  27      143.74      140.47      3.19 o 
  -1   1  27      299.50      269.84      4.99 o 
   0   1  27        2.29        3.97      0.85 o 
   1   1  27      353.55      323.67     14.45 o 
  -3   0  28     1889.38     1838.19     15.82 o 
  -2   0  28      692.16      654.53     10.06 o 
  -1   0  28       75.71       63.29      3.27 o 
   0   0  28     1179.17     1141.27     12.57 o 
  -2   1  28     1157.55     1012.06     10.61 o 
  -1   1  28      606.59      570.07      8.14 o 
   0   1  28       40.17       37.07      2.06 o 
                                                 
